# Supplementary material for: Genomic Organization, Phylogenetic Comparison and Differential Expression of the SBP-Box Family Genes in Grape
Source: PLoS One. 2013 Mar 19;8(3):e59358. doi: 10.1371/journal.pone.0059358 (PMC3601960; doi:10.1371/journal.pone.0059358)
Supplement: Table S4 — Syntenic blocks between grape and Arabidopsis SBP genes. (XLS) [file pone.0059358.s006.xls]

## Sheet: vv_vv_blocks
syntenic blocks between grape SBP genes
Block ID	region 1 (Grape)			region 2 (Grape)			gene in the synteny region		gene_name		evalue	Ka/Ks
	Chr	Start	Stop	Chr	Start	Stop	gene 1	gene 2	gene1	gene2
3	chr1	21240516	22853689	chr14	25536232	24482249	GSVIVT01010522001	GSVIVT01033064001	VvSBP3	VvSBP12	1e-68	0.330144
18	chr12	1992495	4110237	chr10	3493620	1346397	GSVIVT01020578001	GSVIVT01021087001	VvSBP11	VvSBP9	1e-32	0.207544
50	chr17	818277	1394519	chr1	21119819	19723131	GSVIVT01008556001	GSVIVT01010496001	VvSBP15	VvSBP2	4e-32	0.397921
74	chr19	271506	2485658	chr10	3973377	1346397	GSVIVT01014302001	GSVIVT01021087001	VvSBP18	VvSBP9	1e-31	0.20736
75	chr19	2309056	3300519	chr12	3959773	5136194	GSVIVT01014302001	GSVIVT01020578001	VvSBP18	VvSBP11	9e-43	0.197304
99	chr5	2171260	2846772	chr7	4416339	4889140	GSVIVT01017678001	GSVIVT01028208001	VvSBP5	VvSBP7	0	0.200475

## Sheet: at_vv_block
syntenic blocks between grape and arabidopsis SBP genes
Block ID	region 1 (Ath)			region2 (Grape)			gene in the synteny region		gene1 name	gene2 name	evalue	Ka/Ks
	Chr	Start	Stop	Chr	Start	Stop	gene 1	gene 2
1	Chr1	25964468	26052567	chr1	48574	526024	AT1G69170	GSVIVT01012247001	AtSPL6	VvSBP1	4e-46	0.409352
35	Chr1	9483157	9512860	chr1	21180031	21012646	AT1G27360	GSVIVT01010496001	AtSPL11	VvSBP2	4e-38	0.285946
64	Chr1	19709275	19822252	chr12	5100915	4004275	AT1G53160	GSVIVT01020578001	AtSPL4	VvSBP11	2e-33	-0.4293
122	Chr1	6998489	7382462	chr18	1780353	70305	AT1G20980	GSVIVT01013452001	AtSPL14	VvSBP17	0	0.128972
144	Chr1	19682946	19980084	chr19	3544316	101180	AT1G53160	GSVIVT01014302001	AtSPL4	VvSBP18	1e-32	0.223215
214	Chr2	14300772	14515915	chr10	1304688	3273334	AT2G33810	GSVIVT01021087001	AtSPL3	VvSBP9	5e-33	-0.3545
311	Chr2	19277903	19696821	chr7	4750345	1588071	AT2G47070	GSVIVT01028208001	AtSPL1	VvSBP7	0	0.209149
330	Chr2	17509069	17596629	chr8	20556017	19996866	AT2G42200	GSVIVT01033519001	AtSPL9	VvSBP8	3e-61	0.129858
346	Chr3	5121422	5189697	chr12	4004275	4708399	AT3G15270	GSVIVT01020578001	AtSPL5	VvSBP11	4e-33	0.149542
409	Chr3	4982943	5259082	chr19	869587	3544316	AT3G15270	GSVIVT01014302001	AtSPL5	VvSBP18	6e-33	0.248621
468	Chr3	21438203	21635106	chr8	19996866	20720404	AT3G57920	GSVIVT01033519001	AtSPL15	VvSBP8	2e-57	0.225521
679	Chr5	20551437	20768681	chr14	25605412	24986266	AT5G50570	GSVIVT01033064001	AtSPL13	VvSBP12	8e-47	0.34067
750	Chr5	6153869	6512759	chr5	3307669	4764341	AT5G18830	GSVIVT01017835001	AtSPL7	VvSBP6	0	0.214608
