# Supplementary material for: Genomic Organization, Phylogenetic Comparison and Differential Expression of the SBP-Box Family Genes in Grape
Source: PLoS One. 2013 Mar 19;8(3):e59358. doi: 10.1371/journal.pone.0059358 (PMC3601960; doi:10.1371/journal.pone.0059358)
Supplement: Table S6 — Details of publicly available grape array datasets and grape SBP expression profiles. (XLS) [file pone.0059358.s008.xls]

## Sheet: experiment
Experiment Accession #	Experiment description	# of arrays in the experiment	references
E-GEOD-29948	Expression data from 35S::VvCBF4-overexpressing grapevines	8	21914113
E-GEOD-27180	Expression data from micropropagated Vitis vinifera when transferred to ex vitro conditions	4	21498622
E-MEXP-1950	Transcription profiling of grapevines of genotype Carignan and RRM	12	19947977
E-GEOD-12842	Transcription profiling of grapevine Vitis vinifera cultivars Chardonnay and Incrocio Manzoni naturally infected with Bois Noir phytoplasma compared to healthy samples	10	Albertazzi et al. (2009)
E-MEXP-2114	Transcription profiling of grapevine cell cultures treated with DIMEB, a resveratrol elicitor	6	19660119
E-GEOD-17502	Photoperiod regulation of grape bud dormancy	84	20151315
E-GEOD-11857	Transcription profiling of grapevine resistance to downy mildew mediated by the Rpv1 and Rpv2 genes	12	NA
E-MEXP-1524	Transcription profiling of grapevine cell culture treated with methyly jasmonate, salicylic acids and ethanol controls	12	D’Onofrio et al. (2009)
E-GEOD-6404	Transcription profiling of V. vinifera Cabernet sauvignon and V. aestivalis Norton innoculated with Erysiphe necator conidiospores	72	17993546
VV1	short term abiotic stress Cabernet Sauvignon	48	NA
VV16	Grape skin transcriptome in the berries grown on the vine treated with exogenous abscisic acid	12	19841954
VV17	Grape skin transcriptome in the berries cultured in vitro treated with exogenous abscisic acid.	8	19841954
VV2	Long-term Salt & Water Stress in Grapes	39	17136344
VV28	Gene expression associated with compatible viral diseases in berry	14	21786204
VV7	Gene expression associated with compatible viral diseases in grapevine cultivars	6	16775684
VV9	High temperature effect on Cabernet Sauvignon berries	12	NA
	http://www.plexdb.org/modules/PD_browse/experiment_browser.php?plex_name=GrapePLEX
	http://www.ebi.ac.uk/arrayexpress/browse.html?array=A-AFFY-78

## Sheet: comparison
exreriment accession	compariosn	treatment	control	other factors
E-GEOD-11857	DM-mock-Rpv1-Rpv2-	mildew	water	Rpv1-Rpv2-
E-GEOD-11857	DM-mock-Rpv1-Rpv2+	mildew	water	Rpv1-Rpv2+
E-GEOD-11857	DM-mock-Rpv1+Rpv2-	mildew	water	Rpv1+Rpv2-
E-GEOD-12842	BN-susceptible-BN-mock	infected	healthy	Chardonnay
E-GEOD-12842	BN-resistant-BN-mock	infected	healthy	Incrocio Manzoni
E-GEOD-17502	riparia-ld-sd-d1	long photoperiod	short photoperiod	Riparia, day 1
E-GEOD-17502	riparia-ld-sd-d14	long photoperiod	short photoperiod	Riparia, day 14
E-GEOD-17502	riparia-ld-sd-d21	long photoperiod	short photoperiod	Riparia, day 21
E-GEOD-17502	riparia-ld-sd-d28	long photoperiod	short photoperiod	Riparia, day 28
E-GEOD-17502	riparia-ld-sd-d3	long photoperiod	short photoperiod	Riparia, day 3
E-GEOD-17502	riparia-ld-sd-d42	long photoperiod	short photoperiod	Riparia, day 42
E-GEOD-17502	riparia-ld-sd-d7	long photoperiod	short photoperiod	Riparia, day 7
E-GEOD-17502	seyval-ld-sd-d1	long photoperiod	short photoperiod	Seyval, day 1
E-GEOD-17502	seyval-ld-sd-d14	long photoperiod	short photoperiod	Seyval, day 14
E-GEOD-17502	seyval-ld-sd-d21	long photoperiod	short photoperiod	Seyval, day 21
E-GEOD-17502	seyval-ld-sd-d28	long photoperiod	short photoperiod	Seyval, day 28
E-GEOD-17502	seyval-ld-sd-d3	long photoperiod	short photoperiod	Seyval, day 3
E-GEOD-17502	seyval-ld-sd-d42	long photoperiod	short photoperiod	Seyval, day 42
E-GEOD-17502	seyval-ld-sd-d7	long photoperiod	short photoperiod	Seyval, day 7
E-GEOD-27180	ex_vitro_condition	ex vitro conditions	control	none
E-GEOD-29948	CBF4-overexpr-ctrl	35S::VvCBF4-overexpressing	control	none
E-GEOD-6404	PM-resistant-PM-mock-0h	mildew	mock	Norton, 0h
E-GEOD-6404	PM-resistant-PM-mock-12h	mildew	mock	Norton, 12h
E-GEOD-6404	PM-resistant-PM-mock-24h	mildew	mock	Norton, 24h
E-GEOD-6404	PM-resistant-PM-mock-48h	mildew	mock	Norton, 48h
E-GEOD-6404	PM-resistant-PM-mock-4h	mildew	mock	Norton, 4h
E-GEOD-6404	PM-resistant-PM-mock-8h	mildew	mock	Norton, 8h
E-GEOD-6404	PM-susceptible-PM-mock-0h	mildew	mock	Cabernet sauvignon , 0h
E-GEOD-6404	PM-susceptible-PM-mock-12h	mildew	mock	Cabernet sauvignon , 12h
E-GEOD-6404	PM-susceptible-PM-mock-24h	mildew	mock	Cabernet sauvignon , 24h
E-GEOD-6404	PM-susceptible-PM-mock-48h	mildew	mock	Cabernet sauvignon , 48h
E-GEOD-6404	PM-susceptible-PM-mock-4h	mildew	mock	Cabernet sauvignon , 4h
E-GEOD-6404	PM-susceptible-PM-mock-8h	mildew	mock	Cabernet sauvignon , 8h
E-MEXP-1524	JA-ctrl	jasmonic acid	control	none
E-MEXP-1524	MJ-ctrl	methyl jasmonate	control	none
E-MEXP-1524	MJ-SA-ctrl	methyl jasmonate + salicylic acid	control	none
E-MEXP-1950	car-rrm-genotypes-stage-18	Carignan	RRM	inflorescence development stage 18
E-MEXP-1950	car-rrm-genotypes-stage-27	Carignan	RRM	inflorescence development stage 27
E-MEXP-2114	dimeb-elicitor-ctrl	DIMEB	control	none
vv16	ABA-ctrl-d14 (vv16)	ABA	control	14 day
vv16	ABA-ctrl-d28 (vv16)	ABA	control	28 day
vv17	ABA-ctrl-d03 (vv17)	ABA	control	3 day
vv17	ABA-ctrl-d10 (vv17)	ABA	control	10 day
vv1	cold-01h	cold	control	1 hour
vv1	cold-04h	cold	control	4 hour
vv1	cold-08h	cold	control	8 hour
vv1	peg-01h	PEG	control	1 hour
vv1	peg-04h	PEG	control	4 hour
vv1	peg-08h	PEG	control	8 hour
vv1	peg-24h	PEG	control	24 hour
vv1	salt-01h	salt	control	1 hour
vv1	salt-04h	salt	control	4 hour
vv1	salt-08h	salt	control	8 hour
vv1	salt-24h	salt	control	24 hour
vv28	virus-GLRaV-3-mock-Ripening	virus	control	Ripening
vv28	virus-GLRaV-3-mock-Veraison	virus	control	Veraison
vv2	salinity-d04	salinity	control	4 day
vv2	salinity-d08	salinity	control	8 day
vv2	salinity-d12	salinity	control	12 day
vv2	salinity-d16	salinity	control	16 day
vv2	waterDef-d04	water deficit	control	4 day
vv2	waterDef-d08	water deficit	control	8 day
vv2	waterDef-d12	water deficit	control	12 day
vv2	waterDef-d16	water deficit	control	16 day
vv7	virus-GLRaV-3-mock (vv7)	virus	control	none
vv9	highTemp-week2	high temperature	control	2 week
vv9	highTemp-week4	high temperature	control	4 week
vv9	highTemp-week6	high temperature	control	6 week

## Sheet: all
probe	RefSeq	DM-mock-Rpv1-Rpv2-(logFC)	DM-mock-Rpv1-Rpv2-(adjust_p_value)	DM-mock-Rpv1-Rpv2+(logFC)	DM-mock-Rpv1-Rpv2+(adjust_p_value)	DM-mock-Rpv1+Rpv2-(logFC)	DM-mock-Rpv1+Rpv2-(adjust_p_value)	BN-susceptible-BN-mock(logFC)	BN-susceptible-BN-mock(adjust_p_value)	BN-resistant-BN-mock(logFC)	BN-resistant-BN-mock(adjust_p_value)	riparia-ld-sd-d1(logFC)	riparia-ld-sd-d1(adjust_p_value)	riparia-ld-sd-d3(logFC)	riparia-ld-sd-d3(adjust_p_value)	riparia-ld-sd-d7(logFC)	riparia-ld-sd-d7(adjust_p_value)	riparia-ld-sd-d14(logFC)	riparia-ld-sd-d14(adjust_p_value)	riparia-ld-sd-d21(logFC)	riparia-ld-sd-d21(adjust_p_value)	riparia-ld-sd-d28(logFC)	riparia-ld-sd-d28(adjust_p_value)	riparia-ld-sd-d42(logFC)	riparia-ld-sd-d42(adjust_p_value)	seyval-ld-sd-d1(logFC)	seyval-ld-sd-d1(adjust_p_value)	seyval-ld-sd-d3(logFC)	seyval-ld-sd-d3(adjust_p_value)	seyval-ld-sd-d7(logFC)	seyval-ld-sd-d7(adjust_p_value)	seyval-ld-sd-d14(logFC)	seyval-ld-sd-d14(adjust_p_value)	seyval-ld-sd-d21(logFC)	seyval-ld-sd-d21(adjust_p_value)	seyval-ld-sd-d28(logFC)	seyval-ld-sd-d28(adjust_p_value)	seyval-ld-sd-d42(logFC)	seyval-ld-sd-d42(adjust_p_value)	ex_vitro_condition(logFC)	ex_vitro_condition(adjust_p_value)	CBF4-overexpr-ctrl(logFC)	CBF4-overexpr-ctrl(adjust_p_value)	PM-resistant-PM-mock-0h(logFC)	PM-resistant-PM-mock-0h(adjust_p_value)	PM-resistant-PM-mock-4h(logFC)	PM-resistant-PM-mock-4h(adjust_p_value)	PM-resistant-PM-mock-8h(logFC)	PM-resistant-PM-mock-8h(adjust_p_value)
1619830_at	XM_002266596 /// XM_002274219 VvSBP4	0.072401	0.920911	-0.0930552	0.66839	-0.142797	0.5871	1.51268	0.0042138	0.815026	0.0703691	0.0742459	0.934702	-0.352864	0.428743	0.429657	0.357434	-0.424208	0.342109	0.604259	0.156116	-0.0978663	1	0.908406	0.0021112	-0.0506738	1	0.210777	0.775429	0.228222	0.821182	0.138921	1	0.639363	0.45285	0.386325	0.79423	0.322222	0.587795	-0.374513	0.861372	-0.647706	0.151299	-0.0358172	1	-0.0128383	1	0.159362	1
1620576_at	XM_002267188 VvSBP10	-0.0100912	1	-0.0913854	0.413709	-0.0292786	0.936275	0.116446	0.662283	0.099092	0.798546	0.342538	0.0117975	0.297746	0.0845584	0.316552	0.0966567	0.192082	0.378149	0.529327	0.00172598	0.959184	4.6819e-09	0.611979	1.79971e-05	0.0290845	1	0.0608571	0.945865	0.133468	0.693726	0.00716456	1	0.0650938	1	0.136758	0.958435	0.23177	0.266855	0.0214872	1	0.0397045	0.876536	0.102097	1	0.138424	1	0.0706601	1
1615180_at	XM_002270190 VvSBP3	-0.213302	0.729979	-0.193824	0.532602	-0.0699136	0.954582	-0.368615	0.295688	-1.90128	0.00762638	-0.797404	0.000109969	0.607671	0.0125283	-0.201359	0.632341	0.44098	0.095607	0.112757	0.995092	0.109064	0.893496	0.0142941	1	-0.201006	0.669045	0.264675	0.428884	-0.546601	0.0425479	-0.00674497	1	0.195814	1	0.0593206	1	-0.106271	0.980237	-0.557246	0.810231	0.180136	0.453921	0.0407654	1	-0.121478	1	0.0432671	1
1612036_at	XM_002271276 VvSBP2	-0.202975	0.71288	-0.132228	0.669314	0.0110218	1	-0.368874	0.63509	-1.1247	0.215758	-0.184106	0.229445	0.208738	0.303179	0.0525883	0.976822	0.45252	0.00641615	0.984206	3.56094e-08	0.768523	2.43819e-06	0.60353	4.36792e-05	0.00408986	1	0.281951	0.146011	-0.00991378	1	-0.0795643	1	-0.0146858	1	0.0760919	1	0.327728	0.0899297	-0.591683	0.810231	0.999394	0.0217271	-0.0362996	1	-0.153159	1	-0.099002	1
1608789_at	XM_002273192 VvSBP7	-0.107411	0.988621	-0.852441	0.0680731	-0.12483	0.92336	0.468501	0.134455	-0.179352	0.687538	-0.58376	3.73063e-06	0.0478903	0.931807	0.244098	0.163407	0.333452	0.0220674	0.149396	0.599697	0.255033	0.089279	0.243028	0.0571451	0.0764729	0.882038	-0.0553442	0.941325	0.0100738	1	0.149499	1	-0.0822935	1	0.224946	0.515433	0.151068	0.504052	-0.110725	0.801015	-0.0976056	0.642212	-0.059198	1	-0.0616652	1	0.14686	1
1616274_at	XM_002273192 VvSBP7	-0.343042	0.812498	-1.94579	0.0118558	-0.620868	0.414638	0.192504	0.906134	-0.448805	0.735114	-0.170316	0.745916	0.126939	0.94656	0.205996	0.856741	0.407669	0.498666	0.225403	0.945474	0.243417	0.778955	0.0136198	1	0.755983	0.111917	-0.134418	0.971229	0.27554	0.810292	0.628933	1	-0.128364	1	0.305216	1	0.542478	0.314808	0.598275	0.984532	-0.0453807	0.75901	0.113987	1	0.23214	1	-0.143357	1
1618631_at	XM_002273748 VvSBP17	-0.0647643	0.97299	-0.0338273	0.955964	0.0487568	0.968308	0.492249	0.0497956	0.480593	0.120391	-1.10816	1.13488e-06	-0.504548	0.0607276	-0.175422	0.734552	-0.038927	1	-0.154754	0.915948	-0.0996112	0.934383	0.246335	0.341263	-0.0219282	1	-0.134818	0.841259	-0.413824	0.187455	0.239948	1	-0.0152752	1	0.277333	0.818511	0.16406	0.826537	-0.156922	0.859816	0.16906	0.377829	-0.0447638	1	-0.214413	1	0.102815	1
1620982_at	XM_002274898 VvSBP5	0.298422	0.586505	0.0875218	0.837378	0.523503	0.165524	-0.00663804	1	-0.398191	0.228422	-0.0178617	1	0.133392	0.565355	0.288674	0.129223	0.37305	0.0206912	0.40595	0.0190174	0.323219	0.0445382	0.104696	0.578901	0.25277	0.203514	0.0581431	0.951435	0.239007	0.237491	0.253688	1	0.0270133	1	0.244157	0.537778	0.0746984	0.960659	0.187955	0.638801	-0.0113639	0.974307	-0.0932561	1	0.257941	1	-0.0196308	1
1609148_at	XM_002275692 VvSBP11	-0.635334	0.138481	-0.109049	0.721027	-0.153768	0.693123	-1.80706	0.010805	-1.21768	0.0902961	0.624561	0.0047676	0.530158	0.0555961	0.397968	0.232468	0.523812	0.0625843	0.604551	0.0390513	1.00341	6.73787e-05	0.198102	0.501777	-0.0663572	1	0.48047	0.104644	0.818677	0.00367508	0.163789	1	0.321116	0.980783	0.606627	0.165581	0.469046	0.131447	-0.591893	0.810231	0.422354	0.10823	0.173225	1	-0.0332742	1	-0.0221585	1
1607608_at	XM_002277003 VvSBP6	0.179357	0.760595	0.14247	0.636159	0.163839	0.68955	0.347196	0.619076	0.167141	0.906668	-0.693026	0.000875485	-0.23358	0.491326	-0.213137	0.609796	-0.173106	0.735266	-0.472256	0.110385	-0.162799	0.736839	0.238981	0.340434	0.159307	0.796594	-0.0230289	1	0.0298155	1	0.137938	1	-0.122425	1	-0.145832	1	0.000769231	1	-0.121149	0.8689	0.186939	0.353534	0.140953	1	0.137007	1	-0.0860269	1
1609379_at	XM_002278476 VvSBP8	0	1	-0.0876552	0.0658531	-4.44089e-16	1	absent	absent	absent	absent	0.175511	0.565248	-0.0130939	1	-0.206754	0.70343	0.76972	0.00546755	0.714126	0.0199021	0.766776	0.00481739	0.938359	0.000134901	-0.417024	0.249299	-0.165927	0.798156	-0.0804139	1	-0.347084	1	0.53093	0.450143	-0.207815	1	0.331951	0.416943	0	1	-0.0122766	0.814404	0.0918921	1	0.0904687	1	-0.119009	1
1613015_at	XM_002280124 VvSBP15	absent	absent	absent	absent	absent	absent	absent	absent	absent	absent	-0.598491	0.0382382	-0.308936	0.51337	0.142181	0.913748	0.470398	0.261293	0.479011	0.330589	0.02547	1	-0.127907	0.827689	-0.0402386	1	-0.301701	0.572196	0.706666	0.0688868	0.063194	1	0.262968	1	0.305522	0.929997	0.371722	0.475547	-0.00143579	1	absent	absent	absent	absent	absent	absent	absent	absent
[truncated: 88 more columns]

## Sheet: abiotic
probe	RefSeq	cold-01h(logFC)	cold-01h(adjust_p_value)	cold-04h(logFC)	cold-04h(adjust_p_value)	cold-08h(logFC)	cold-08h(adjust_p_value)	peg-01h(logFC)	peg-01h(adjust_p_value)	peg-04h(logFC)	peg-04h(adjust_p_value)	peg-08h(logFC)	peg-08h(adjust_p_value)	peg-24h(logFC)	peg-24h(adjust_p_value)	salt-01h(logFC)	salt-01h(adjust_p_value)	salt-04h(logFC)	salt-04h(adjust_p_value)	salt-08h(logFC)	salt-08h(adjust_p_value)	salt-24h(logFC)	salt-24h(adjust_p_value)	salinity-d04(logFC)	salinity-d04(adjust_p_value)	salinity-d08(logFC)	salinity-d08(adjust_p_value)	salinity-d12(logFC)	salinity-d12(adjust_p_value)	salinity-d16(logFC)	salinity-d16(adjust_p_value)	waterDef-d04(logFC)	waterDef-d04(adjust_p_value)	waterDef-d08(logFC)	waterDef-d08(adjust_p_value)	waterDef-d12(logFC)	waterDef-d12(adjust_p_value)	waterDef-d16(logFC)	waterDef-d16(adjust_p_value)	highTemp-week2(logFC)	highTemp-week2(adjust_p_value)	highTemp-week4(logFC)	highTemp-week4(adjust_p_value)	highTemp-week6(logFC)	highTemp-week6(adjust_p_value)
1619830_at	XM_002266596 /// XM_002274219 VvSBP4	0.118143	0.914748	-0.61486	0.0342768	-0.471907	0.0726656	0.188685	0.935923	0.0408586	1	-0.0253207	1	0.241212	0.364238	-0.105319	0.966959	0.257307	0.436037	0.166682	0.722165	-0.0478993	1	0.12674	1	0.254751	1	0.14659	0.693137	0.446531	0.00217263	0.0842799	1	0.000718016	1	0.0747086	0.864836	0.159651	0.269631	-0.126555	1	-0.0874855	1	-0.31332	0.633739
1620576_at	XM_002267188 VvSBP10	0.00265132	1	0.0363124	1	0.265711	0.232511	-0.196879	0.795234	-0.295968	0.276782	-0.268235	0.240179	0.102791	0.718681	-0.557675	0.0284866	-0.275231	0.257253	-0.237165	0.380029	0.137255	0.597174	-0.0127218	1	0.0704776	1	-0.27494	0.522213	-0.38382	0.0622921	-0.24169	1	-0.132804	1	-0.165305	0.679786	-0.709333	0.000867322	0.304443	0.709021	0.975529	0.183863	0.589221	0.224481
1615180_at	XM_002270190 VvSBP3	0.11445	0.896021	0.343617	0.227608	0.624832	0.00810093	0.0909849	1	-0.143748	0.780838	-0.23222	0.406904	0.264627	0.250836	-0.183485	0.740403	-0.165105	0.642728	-0.223279	0.498925	0.265346	0.273815	0.071943	1	-0.086926	1	-0.20863	0.931848	0.703584	0.0368905	-0.138498	1	-0.0253833	1	0.12306	0.969857	0.357154	0.30327	0.524223	0.564191	-0.125578	0.987423	-0.945712	0.137858
1612036_at	XM_002271276 VvSBP2	0.137925	0.892796	-0.112104	0.90535	-0.0606306	0.975516	0.202456	0.939779	-0.0350725	1	-0.078077	0.948009	-0.0226161	1	-0.238485	0.697392	-0.273009	0.451112	-0.0284788	1	0.0682419	0.959696	0.149141	1	-0.0235387	1	-0.111796	1	-0.507466	0.0988273	-0.157598	1	-0.0790946	1	-0.0123428	1	-1.02394	0.00116421	-0.211951	0.669618	-0.00367465	1	0.0404707	1
1608789_at	XM_002273192 VvSBP7	0.0475949	0.93791	-0.0104766	1	0.164008	0.16645	0.0848115	0.924558	-0.0997899	0.592671	0.0681735	0.689266	0.405919	0.000177711	-0.0592636	0.899851	0.0376778	0.919496	0.0853998	0.640111	0.273805	0.0110108	-0.0126468	1	-0.0661802	1	0.0244932	1	0.584728	8.20491e-06	-0.0392205	1	-0.0932161	1	0.0295225	1	0.492974	7.26683e-05	-0.0159746	1	0.0423931	1	0.125851	0.637743
1616274_at	XM_002273192 VvSBP7	-0.568946	0.0083887	-0.0883059	0.827082	-0.00958685	1	0.168209	0.79122	-0.131347	0.684031	-0.166556	0.434817	0.250004	0.132108	-0.13495	0.750395	0.0690849	0.875026	-0.0362041	1	-0.026775	1	-0.253374	1	-0.0161022	1	0.0939823	0.926931	0.540046	0.0005556	-0.202322	1	0.0169686	1	-0.0872145	0.824207	0.368171	0.012969	-0.4155	0.913228	0.553085	0.712827	0.331363	0.845338
1618631_at	XM_002273748 VvSBP17	0.125111	0.860241	0.366983	0.180427	0.283929	0.255115	-0.41391	0.301675	-0.0696804	0.986777	0.310288	0.218061	0.434884	0.0408374	-0.559385	0.0531642	0.0310613	1	0.104754	0.865343	0.483687	0.0277809	0.0882516	1	-0.0622278	1	0.136766	0.688631	0.900437	8.41748e-08	-0.0664384	1	-0.0298132	1	0.105053	0.680702	0.683837	5.50187e-06	0.0388831	1	0.257856	0.803378	-0.0690238	1
1620982_at	XM_002274898 VvSBP5	0.107504	0.56664	0.103455	0.515898	0.399813	0.000442781	-0.0596652	1	-0.0351124	0.976365	0.0985401	0.47173	0.0178426	1	-0.16901	0.298924	0.141514	0.279039	0.105134	0.49953	-0.240006	0.0226407	-0.0124068	1	-0.0924592	1	0.259125	0.143854	0.313124	0.00312035	-0.0366314	1	-0.0515466	1	0.153813	0.283693	0.293393	0.00487977	0.406392	0.531185	0.105676	0.955622	-0.308405	0.48235
1609148_at	XM_002275692 VvSBP11	0.132597	0.948202	-0.326817	0.478332	0.425621	0.227282	0.367121	0.69877	-0.287465	0.597641	-0.248705	0.567549	-1.07307	0.000544459	0.00886174	1	-0.368942	0.360643	0.026933	1	-0.7602	0.0151458	0.130921	1	0.22995	1	-0.0696673	1	-1.44503	7.08048e-06	-0.06708	1	0.0711115	1	-0.117769	0.933901	-1.70394	5.26929e-07	absent	absent	absent	absent	absent	absent
1607608_at	XM_002277003 VvSBP6	-0.117513	0.891244	0.00820821	1	0.0887691	0.849971	0.114145	1	-0.0939543	0.925611	-0.0204946	1	0.540569	0.0130738	-0.233779	0.603482	-0.0838522	0.903977	0.0868731	0.923335	0.336967	0.15142	-0.0271839	1	-0.00229947	1	0.0950186	0.930856	0.895519	1.07787e-06	0.0726797	1	0.0683995	1	0.255435	0.213411	1.00994	1.42835e-07	-0.119102	0.951375	-0.275417	0.537662	-0.117231	0.819828
1609379_at	XM_002278476 VvSBP8	0.480162	0.515142	0.0626385	1	-0.589139	0.230237	0.132582	1	-0.362825	0.651703	-1.20163	0.0102121	-1.1627	0.00585677	-0.312255	0.803963	-0.601379	0.263043	-0.608125	0.283308	-0.754395	0.0895974	0.0941236	1	0.292491	1	-0.470924	0.756727	-1.74181	0.001037	-0.464912	1	-0.33616	1	-0.500127	0.559371	-2.52772	1.14808e-05	0.0676127	0.766942	-0.0601887	0.718166	0.00464514	1
1613015_at	XM_002280124 VvSBP15	-0.127483	0.934356	0.504102	0.152948	0.223713	0.557166	0.172175	1	0.117325	0.928016	-0.217377	0.589917	-0.510885	0.0655273	-0.210125	0.789374	0.0949054	0.931516	-0.136861	0.863715	-0.308959	0.328747	-0.0420728	1	-0.0410459	1	-0.273981	0.915026	-1.64368	0.000237204	-0.305828	1	-0.0417723	1	-0.174847	0.935982	-2.88291	7.18434e-08	absent	absent	absent	absent	absent	absent

## Sheet: hormone
probe	RefSeq	JA-ctrl(logFC)	JA-ctrl(adjust_p_value)	MJ-ctrl(logFC)	MJ-ctrl(adjust_p_value)	MJ-SA-ctrl(logFC)	MJ-SA-ctrl(adjust_p_value)	ABA-ctrl-d14(logFC)	ABA-ctrl-d14(adjust_p_value)	ABA-ctrl-d28(logFC)	ABA-ctrl-d28(adjust_p_value)	ABA-ctrl-d03(logFC)	ABA-ctrl-d03(adjust_p_value)	ABA-ctrl-d10(logFC)	ABA-ctrl-d10(adjust_p_value)
1619830_at	XM_002266596 /// XM_002274219 VvSBP4	-0.884691	8.22381e-05	-0.884908	9.79462e-05	-0.892676	8.6153e-05	0.371886	0.0325224	0.364363	0.0632533	-0.133077	0.641895	-0.067085	0.875533
1620576_at	XM_002267188 VvSBP10	-0.302147	0.0144289	-0.182518	0.109646	-0.335125	0.00910856	-0.18588	0.466666	-0.10838	0.816266	-0.212629	0.22222	0.0185145	1
1615180_at	XM_002270190 VvSBP3	1.09022	0.0284593	1.61504	0.00435423	0.610137	0.196479	0.293777	0.233814	-0.631727	0.0342612	0.58271	0.0780932	0.853519	0.0266462
1612036_at	XM_002271276 VvSBP2	-3.00443	1.0664e-08	-3.00447	1.16124e-08	-3.00333	1.14669e-08	-0.864373	0.208288	-0.378414	0.753314	-0.200264	0.303013	-0.309448	0.12852
1608789_at	XM_002273192 VvSBP7	-1.50976	1.22957e-05	-1.01668	0.000202733	-2.07857	1.59326e-06	0.00435506	1	0.0404693	0.913602	0.596757	0.00395798	-0.0127917	0.997588
1616274_at	XM_002273192 VvSBP7	-1.62439	0.00161186	-0.866833	0.04188	-2.59893	8.85141e-05	-0.00363212	1	0.097948	0.882031	0.712228	0.00367518	0.0794543	0.520694
1618631_at	XM_002273748 VvSBP17	-0.378695	0.0140396	0.128026	0.3742	-0.843607	0.000133161	-0.111728	0.706245	0.195009	0.534309	0.0592285	0.482696	0.178868	0.0630519
1620982_at	XM_002274898 VvSBP5	-0.293746	0.133572	0.306943	0.124277	-0.78558	0.00181696	0.0912942	0.872803	0.0510256	1	-0.128084	0.0537089	-0.0160992	0.845736
1609148_at	XM_002275692 VvSBP11	absent	absent	absent	absent	absent	absent	0.000793925	1	-4.44089e-16	1	-0.0242905	0.453192	0.0148006	0.680667
1607608_at	XM_002277003 VvSBP6	1.61696	8.72273e-06	1.33289	3.90787e-05	0.865222	0.000601132	0.100217	0.828347	0.0999017	0.895315	-0.356523	0.0462475	-0.334931	0.0545462
1609379_at	XM_002278476 VvSBP8	0	1	0.00638752	0.736681	0	1	-0.0162989	0.757101	0.0289641	0.602117	0	1	0.0528931	0.441886
1613015_at	XM_002280124 VvSBP15	absent	absent	absent	absent	absent	absent	absent	absent	absent	absent	absent	absent	absent	absent

## Sheet: photoperiod
probe	RefSeq	riparia-ld-sd-d1(logFC)	riparia-ld-sd-d1(adjust_p_value)	riparia-ld-sd-d3(logFC)	riparia-ld-sd-d3(adjust_p_value)	riparia-ld-sd-d7(logFC)	riparia-ld-sd-d7(adjust_p_value)	riparia-ld-sd-d14(logFC)	riparia-ld-sd-d14(adjust_p_value)	riparia-ld-sd-d21(logFC)	riparia-ld-sd-d21(adjust_p_value)	riparia-ld-sd-d28(logFC)	riparia-ld-sd-d28(adjust_p_value)	riparia-ld-sd-d42(logFC)	riparia-ld-sd-d42(adjust_p_value)	seyval-ld-sd-d1(logFC)	seyval-ld-sd-d1(adjust_p_value)	seyval-ld-sd-d3(logFC)	seyval-ld-sd-d3(adjust_p_value)	seyval-ld-sd-d7(logFC)	seyval-ld-sd-d7(adjust_p_value)	seyval-ld-sd-d14(logFC)	seyval-ld-sd-d14(adjust_p_value)	seyval-ld-sd-d21(logFC)	seyval-ld-sd-d21(adjust_p_value)	seyval-ld-sd-d28(logFC)	seyval-ld-sd-d28(adjust_p_value)	seyval-ld-sd-d42(logFC)	seyval-ld-sd-d42(adjust_p_value)
1619830_at	XM_002266596 /// XM_002274219 VvSBP4	0.0742459	0.934702	-0.352864	0.428743	0.429657	0.357434	-0.424208	0.342109	0.604259	0.156116	-0.0978663	1	0.908406	0.0021112	-0.0506738	1	0.210777	0.775429	0.228222	0.821182	0.138921	1	0.639363	0.45285	0.386325	0.79423	0.322222	0.587795
1620576_at	XM_002267188 VvSBP10	0.342538	0.0117975	0.297746	0.0845584	0.316552	0.0966567	0.192082	0.378149	0.529327	0.00172598	0.959184	4.6819e-09	0.611979	1.79971e-05	0.0290845	1	0.0608571	0.945865	0.133468	0.693726	0.00716456	1	0.0650938	1	0.136758	0.958435	0.23177	0.266855
1615180_at	XM_002270190 VvSBP3	-0.797404	0.000109969	0.607671	0.0125283	-0.201359	0.632341	0.44098	0.095607	0.112757	0.995092	0.109064	0.893496	0.0142941	1	-0.201006	0.669045	0.264675	0.428884	-0.546601	0.0425479	-0.00674497	1	0.195814	1	0.0593206	1	-0.106271	0.980237
1612036_at	XM_002271276 VvSBP2	-0.184106	0.229445	0.208738	0.303179	0.0525883	0.976822	0.45252	0.00641615	0.984206	3.56094e-08	0.768523	2.43819e-06	0.60353	4.36792e-05	0.00408986	1	0.281951	0.146011	-0.00991378	1	-0.0795643	1	-0.0146858	1	0.0760919	1	0.327728	0.0899297
1608789_at	XM_002273192 VvSBP7	-0.58376	3.73063e-06	0.0478903	0.931807	0.244098	0.163407	0.333452	0.0220674	0.149396	0.599697	0.255033	0.089279	0.243028	0.0571451	0.0764729	0.882038	-0.0553442	0.941325	0.0100738	1	0.149499	1	-0.0822935	1	0.224946	0.515433	0.151068	0.504052
1616274_at	XM_002273192 VvSBP7	-0.170316	0.745916	0.126939	0.94656	0.205996	0.856741	0.407669	0.498666	0.225403	0.945474	0.243417	0.778955	0.0136198	1	0.755983	0.111917	-0.134418	0.971229	0.27554	0.810292	0.628933	1	-0.128364	1	0.305216	1	0.542478	0.314808
1618631_at	XM_002273748 VvSBP17	-1.10816	1.13488e-06	-0.504548	0.0607276	-0.175422	0.734552	-0.038927	1	-0.154754	0.915948	-0.0996112	0.934383	0.246335	0.341263	-0.0219282	1	-0.134818	0.841259	-0.413824	0.187455	0.239948	1	-0.0152752	1	0.277333	0.818511	0.16406	0.826537
1620982_at	XM_002274898 VvSBP5	-0.0178617	1	0.133392	0.565355	0.288674	0.129223	0.37305	0.0206912	0.40595	0.0190174	0.323219	0.0445382	0.104696	0.578901	0.25277	0.203514	0.0581431	0.951435	0.239007	0.237491	0.253688	1	0.0270133	1	0.244157	0.537778	0.0746984	0.960659
1609148_at	XM_002275692 VvSBP11	0.624561	0.0047676	0.530158	0.0555961	0.397968	0.232468	0.523812	0.0625843	0.604551	0.0390513	1.00341	6.73787e-05	0.198102	0.501777	-0.0663572	1	0.48047	0.104644	0.818677	0.00367508	0.163789	1	0.321116	0.980783	0.606627	0.165581	0.469046	0.131447
1607608_at	XM_002277003 VvSBP6	-0.693026	0.000875485	-0.23358	0.491326	-0.213137	0.609796	-0.173106	0.735266	-0.472256	0.110385	-0.162799	0.736839	0.238981	0.340434	0.159307	0.796594	-0.0230289	1	0.0298155	1	0.137938	1	-0.122425	1	-0.145832	1	0.000769231	1
1609379_at	XM_002278476 VvSBP8	0.175511	0.565248	-0.0130939	1	-0.206754	0.70343	0.76972	0.00546755	0.714126	0.0199021	0.766776	0.00481739	0.938359	0.000134901	-0.417024	0.249299	-0.165927	0.798156	-0.0804139	1	-0.347084	1	0.53093	0.450143	-0.207815	1	0.331951	0.416943
1613015_at	XM_002280124 VvSBP15	-0.598491	0.0382382	-0.308936	0.51337	0.142181	0.913748	0.470398	0.261293	0.479011	0.330589	0.02547	1	-0.127907	0.827689	-0.0402386	1	-0.301701	0.572196	0.706666	0.0688868	0.063194	1	0.262968	1	0.305522	0.929997	0.371722	0.475547

## Sheet: pathogen
probe	RefSeq	DM-mock-Rpv1-Rpv2-(logFC)	DM-mock-Rpv1-Rpv2-(adjust_p_value)	DM-mock-Rpv1-Rpv2+(logFC)	DM-mock-Rpv1-Rpv2+(adjust_p_value)	DM-mock-Rpv1+Rpv2-(logFC)	DM-mock-Rpv1+Rpv2-(adjust_p_value)	BN-susceptible-BN-mock(logFC)	BN-susceptible-BN-mock(adjust_p_value)	BN-resistant-BN-mock(logFC)	BN-resistant-BN-mock(adjust_p_value)	PM-resistant-PM-mock-0h(logFC)	PM-resistant-PM-mock-0h(adjust_p_value)	PM-resistant-PM-mock-4h(logFC)	PM-resistant-PM-mock-4h(adjust_p_value)	PM-resistant-PM-mock-8h(logFC)	PM-resistant-PM-mock-8h(adjust_p_value)	PM-resistant-PM-mock-12h(logFC)	PM-resistant-PM-mock-12h(adjust_p_value)	PM-resistant-PM-mock-24h(logFC)	PM-resistant-PM-mock-24h(adjust_p_value)	PM-resistant-PM-mock-48h(logFC)	PM-resistant-PM-mock-48h(adjust_p_value)	PM-susceptible-PM-mock-0h(logFC)	PM-susceptible-PM-mock-0h(adjust_p_value)	PM-susceptible-PM-mock-4h(logFC)	PM-susceptible-PM-mock-4h(adjust_p_value)	PM-susceptible-PM-mock-8h(logFC)	PM-susceptible-PM-mock-8h(adjust_p_value)	PM-susceptible-PM-mock-12h(logFC)	PM-susceptible-PM-mock-12h(adjust_p_value)	PM-susceptible-PM-mock-24h(logFC)	PM-susceptible-PM-mock-24h(adjust_p_value)	PM-susceptible-PM-mock-48h(logFC)	PM-susceptible-PM-mock-48h(adjust_p_value)
1619830_at	XM_002266596 /// XM_002274219 VvSBP4	0.072401	0.920911	-0.0930552	0.66839	-0.142797	0.5871	1.51268	0.0042138	0.815026	0.0703691	-0.0358172	1	-0.0128383	1	0.159362	1	-0.526701	1	0.178466	1	0.0957414	1	-0.386079	1	-0.611115	1	0.0387742	1	-0.398597	1	0.622496	0.85532	0.340879	1
1620576_at	XM_002267188 VvSBP10	-0.0100912	1	-0.0913854	0.413709	-0.0292786	0.936275	0.116446	0.662283	0.099092	0.798546	0.102097	1	0.138424	1	0.0706601	1	-0.229358	1	0.128113	1	-0.138868	1	-0.130532	1	-0.226956	1	-0.211315	1	0.0444144	1	0.102228	1	0.109225	1
1615180_at	XM_002270190 VvSBP3	-0.213302	0.729979	-0.193824	0.532602	-0.0699136	0.954582	-0.368615	0.295688	-1.90128	0.00762638	0.0407654	1	-0.121478	1	0.0432671	1	-0.10947	1	0.167015	1	-0.0676027	1	-0.361852	1	0.106963	1	-0.0996051	1	0.516235	1	-0.0353349	1	0.280763	1
1612036_at	XM_002271276 VvSBP2	-0.202975	0.71288	-0.132228	0.669314	0.0110218	1	-0.368874	0.63509	-1.1247	0.215758	-0.0362996	1	-0.153159	1	-0.099002	1	-0.423798	1	-0.29675	1	-0.456393	1	0.102968	1	0.069419	1	-0.416364	1	-0.431949	1	-0.0845484	1	-0.13735	1
1608789_at	XM_002273192 VvSBP7	-0.107411	0.988621	-0.852441	0.0680731	-0.12483	0.92336	0.468501	0.134455	-0.179352	0.687538	-0.059198	1	-0.0616652	1	0.14686	1	-0.109517	1	-0.0740468	1	-0.107804	1	-0.0396179	1	-0.196014	1	0.0398044	1	0.0691037	1	0.0752148	1	-0.0421814	1
1616274_at	XM_002273192 VvSBP7	-0.343042	0.812498	-1.94579	0.0118558	-0.620868	0.414638	0.192504	0.906134	-0.448805	0.735114	0.113987	1	0.23214	1	-0.143357	1	-0.400547	1	0.238734	1	-0.140109	1	-0.199915	1	-0.296671	1	-0.245482	1	-0.132953	1	-0.698423	0.917564	-0.523788	1
1618631_at	XM_002273748 VvSBP17	-0.0647643	0.97299	-0.0338273	0.955964	0.0487568	0.968308	0.492249	0.0497956	0.480593	0.120391	-0.0447638	1	-0.214413	1	0.102815	1	0.136249	1	0.359109	1	-0.185764	1	0.0965232	1	-0.164628	1	0.294855	1	0.176224	1	0.0195208	1	0.0624084	1
1620982_at	XM_002274898 VvSBP5	0.298422	0.586505	0.0875218	0.837378	0.523503	0.165524	-0.00663804	1	-0.398191	0.228422	-0.0932561	1	0.257941	1	-0.0196308	1	-0.127795	1	0.1466	1	0.1301	1	0.0522502	1	-0.0398372	1	0.0841484	1	0.262748	1	0.0159436	1	-0.127778	1
1609148_at	XM_002275692 VvSBP11	-0.635334	0.138481	-0.109049	0.721027	-0.153768	0.693123	-1.80706	0.010805	-1.21768	0.0902961	0.173225	1	-0.0332742	1	-0.0221585	1	-0.0329503	1	-0.0939482	1	-0.209586	1	-0.118121	1	-0.0583617	1	-0.210071	1	-0.349828	1	-0.157652	1	-0.0197169	1
1607608_at	XM_002277003 VvSBP6	0.179357	0.760595	0.14247	0.636159	0.163839	0.68955	0.347196	0.619076	0.167141	0.906668	0.140953	1	0.137007	1	-0.0860269	1	-0.0929253	1	-0.0742961	1	0.0438649	1	0.16483	1	-0.033924	1	0.1562	1	-0.105578	1	-0.0823506	1	-0.350528	0.753053
1609379_at	XM_002278476 VvSBP8	0	1	-0.0876552	0.0658531	-4.44089e-16	1	absent	absent	absent	absent	0.0918921	1	0.0904687	1	-0.119009	1	0.0731653	1	-0.174409	1	-0.197966	1	0	1	0.0561274	1	-0.0254199	1	0.0342624	1	0.0586791	1	0.000988339	1
1613015_at	XM_002280124 VvSBP15	absent	absent	absent	absent	absent	absent	absent	absent	absent	absent	absent	absent	absent	absent	absent	absent	absent	absent	absent	absent	absent	absent	absent	absent	absent	absent	absent	absent	absent	absent	absent	absent	absent	absent
